# Supplementary material for: Multivariate Genome-Wide Association Study of Concentrations of Seven Elements in Seeds Reveals Four New Loci in Russian Wheat Lines
Source: Plants (Basel). 2023 Aug 22;12(17):3019. doi: 10.3390/plants12173019 (PMC10489822; doi:10.3390/plants12173019)
Supplement: Supplementary file 1 [file plants-12-03019-s001.zip]

Archive with 2 entries (2 files):
- Supplementary Figures Wheat GWAS.pdf
- Supplementary Tables Wheat GWAS.xlsx
